# Supplementary material for: Optical molecular imaging can differentiate metastatic from benign lymph nodes in head and neck cancer
Source: Nat Commun. 2019 Nov 6;10:5044. doi: 10.1038/s41467-019-13076-7 (PMC6834597; doi:10.1038/s41467-019-13076-7)
Supplement: Supplementary file 3 — Source Data [file 41467_2019_13076_MOESM3_ESM.xlsx]

## Sheet: Figure 2
LN	Tumor	MFI	SBR
1	negative	0.0405	2.34104
2	negative	0.0345	1.99422
3	negative	0.0331	1.91329
4	negative	0.0262	1.51445
5	negative	0.0244	1.4104
6	negative	0.0239	1.3815
7	negative	0.0238	1.37572
8	negative	0.0234	1.3526
9	negative	0.023	1.32948
10	negative	0.0224	1.2948
11	negative	0.0224	1.2948
12	negative	0.0222	1.28324
13	negative	0.0221	1.27746
14	negative	0.0217	1.25434
15	negative	0.0216	1.24855
16	negative	0.0211	1.21965
17	negative	0.0189	1.09249
18	negative	0.0179	1.03468
19	negative	0.0152	0.878613
20	positive	0.166	11.4033
21	positive	0.07985	5.32333
22	negative	0.0409	2.72667
23	negative	0.0353	2.35333
24	negative	0.0339	2.26
25	negative	0.0329	2.19333
26	negative	0.0286	1.90667
27	negative	0.0241	1.60667
28	negative	0.0217	1.44667
29	negative	0.0187	1.24667
30	negative	0.0176	1.17333
31	negative	0.0161	1.07333
32	negative	0.0155	1.03333
33	negative	0.015	1
34	negative	0.0146	0.973333
35	negative	0.0138	0.92
36	negative	0.0134	0.893333
37	negative	0.0129	0.86
38	negative	0.0126	0.84
39	negative	0.0126	0.84
40	negative	0.0124	0.826667
41	negative	0.0114	0.76
42	positive	0.0999	5.37097
43	positive	0.091	4.89247
44	positive	0.0837	4.5
45	positive	0.05955	3.20161
46	positive	0.06325	3.40054
47	positive	0.0295	1.58602
48	negative	0.0744	4
49	negative	0.0622	3.34409
50	negative	0.0598	3.21505
51	negative	0.0568	3.05376
52	negative	0.0551	2.96237
53	negative	0.0541	2.9086
54	negative	0.0526	2.82796
55	negative	0.0487	2.61828
56	negative	0.0486	2.6129
57	negative	0.04855	2.61022
58	negative	0.0444	2.3871
59	negative	0.0442	2.37634
60	negative	0.0435	2.33871
61	negative	0.0434	2.33333
62	negative	0.0434	2.33333
63	negative	0.0433	2.32796
64	negative	0.0412	2.21505
65	negative	0.041	2.2043
66	negative	0.0428	2.30108
67	negative	0.0425	2.28495
68	negative	0.0404	2.17204
69	negative	0.0421	2.26344
70	negative	0.0419	2.25269
71	negative	0.0391	2.10215
72	negative	0.0387	2.08065
73	negative	0.0378	2.03226
74	negative	0.0367	1.97312
75	negative	0.0348	1.87097
76	negative	0.03425	1.8414
77	negative	0.0337	1.81183
78	negative	0.0328	1.76344
79	negative	0.0322	1.73118
80	negative	0.032	1.72043
81	negative	0.0301	1.61828
82	negative	0.03	1.6129
83	negative	0.0317	1.7043
84	negative	0.029	1.55914
85	negative	0.0307	1.65054
86	negative	0.0281	1.51075
87	negative	0.0281	1.51075
88	negative	0.028	1.50538
89	negative	0.0266	1.43011
90	negative	0.0251	1.34946
91	negative	0.0247	1.32796
92	negative	0.0236	1.26882
93	negative	0.0234	1.25806
94	negative	0.0227	1.22043
95	negative	0.0219	1.17742
96	negative	0.0217	1.16667
97	negative	0.0202	1.08602
98	negative	0.0183	0.983871
99	negative	0.0422	2.38418
100	negative	0.0391	2.20904
101	negative	0.0285	1.61017
102	negative	0.027	1.52542
103	negative	0.026	1.46893
104	negative	0.0248	1.40113
105	negative	0.0245	1.38418
106	negative	0.0235	1.32768
107	negative	0.0232	1.31073
108	negative	0.0227	1.28249
109	negative	0.0216	1.22034
110	negative	0.0211	1.19209
111	negative	0.0209	1.18079
112	negative	0.0173	0.977401
113	negative	0.0142	0.80226
114	negative	0.0592	2.74074
115	negative	0.0488	2.25926
116	negative	0.0481	2.22685
117	negative	0.0454	2.10185
118	negative	0.0414	1.91667
119	negative	0.0413	1.91204
120	negative	0.0387	1.79167
121	negative	0.0367	1.69907
122	negative	0.03625	1.67824
123	negative	0.0352	1.62963
124	negative	0.0335	1.55093
125	negative	0.0334	1.5463
126	negative	0.0334	1.5463
127	negative	0.0286	1.32407
128	negative	0.0281	1.30093
129	negative	0.0267	1.23611
130	negative	0.0262	1.21296
131	negative	0.0262	1.21296
132	negative	0.0225	1.04167
133	negative	0.0222	1.02778
134	negative	0.0109	0.50463
135	negative	0.00359	0.166204
136	negative	0.1085	3.32822
137	negative	0.0823	2.52454
138	negative	0.077	2.36196
139	negative	0.0739	2.26687
140	negative	0.07365	2.2592
141	negative	0.07305	2.2408
142	negative	0.0702	2.15337
143	negative	0.07005	2.14877
144	negative	0.0704667	2.16155
145	negative	0.0681	2.08896
146	negative	0.0616	1.88957
147	negative	0.0566	1.7362
148	negative	0.0553	1.69632
149	negative	0.0527	1.61656
150	negative	0.0495	1.5184
151	negative	0.0478	1.46626
152	negative	0.0468	1.43558
153	negative	0.0466	1.42945
154	negative	0.0466	1.42945
155	negative	0.0454	1.39264
156	negative	0.0447	1.37117
157	negative	0.0444	1.36196
158	negative	0.0439	1.34663
159	negative	0.0434	1.33129
160	negative	0.043	1.31902
161	negative	0.0426	1.30675
162	negative	0.0426	1.30675
163	negative	0.042	1.28834
164	negative	0.0415	1.27301
165	negative	0.0408	1.25153
166	negative	0.04025	1.23466
167	negative	0.04	1.22699
168	negative	0.04	1.22699
169	negative	0.0388	1.19018
170	negative	0.03645	1.1181
171	negative	0.035	1.07362
172	negative	0.0318	0.97546
173	negative	0.0198	0.607362
174	negative	0.0987667	3.0778
175	negative	0.09835	3.06482
176	negative	0.0978	3.04768
177	negative	0.0963333	3.00197
178	negative	0.0957	2.98224
179	negative	0.09055	2.82175
180	negative	0.0843	2.62699
181	negative	0.07885	2.45715
182	negative	0.0715	2.22811
183	negative	0.07135	2.22343
184	negative	0.0706	2.20006
185	negative	0.06865	2.1393
186	negative	0.0663	2.06606
187	negative	0.0457	1.42412
188	negative	0.0454	1.41477
189	negative	0.0634	1.97569
190	negative	0.0433	1.34933
191	negative	0.0432	1.34621
192	negative	0.0431	1.3431
193	negative	0.0615	1.91648
194	negative	0.0409	1.27454
195	negative	0.0409	1.27454
196	negative	0.0589	1.83546
197	negative	0.04055	1.26363
198	negative	0.0404	1.25896
199	negative	0.039	1.21533
200	negative	0.0389	1.21222
201	negative	0.0388	1.2091
202	negative	0.0559	1.74198
203	negative	0.0554	1.72639
204	negative	0.0542	1.689
205	negative	0.0528	1.64537
206	negative	0.0519	1.61733
207	negative	0.0516	1.60798
208	negative	0.0498	1.55189
209	negative	0.0494	1.53942
210	negative	0.0494	1.53942
211	negative	0.0461	1.43658
212	negative	0.0386	1.20287
213	negative	0.0386	1.20287
214	negative	0.0385	1.19975
215	negative	0.03825	1.19196
216	negative	0.0364	1.13431
217	negative	0.03625	1.12964
218	negative	0.0357	1.1125
219	negative	0.0348	1.08445
220	negative	0.0347	1.08133
221	negative	0.0327	1.01901
222	negative	0.03195	0.995637
223	negative	0.0317	0.987847
224	negative	0.0312	0.972266
225	negative	0.0311	0.969149
226	negative	0.0309	0.962917
227	negative	0.0306	0.953568
228	negative	0.0301	0.937987
229	negative	0.02845	0.886569
230	negative	0.0262	0.816454
231	negative	0.0789	2.88219
232	negative	0.0684	2.49863
233	negative	0.0556	2.03105
234	negative	0.0529333	1.93364
235	negative	0.0511	1.86667
236	negative	0.0506	1.8484
237	negative	0.0389	1.421
238	negative	0.0344	1.25662
239	negative	0.0301	1.09954
240	negative	0.0293	1.07032
241	negative	0.02735	0.999087
242	negative	0.025	0.913242
243	positive	0.176	6.42922
244	positive	0.388	14.1735
245	positive	0.37	13.516
246	positive	0.342733	12.5199
247	positive	0.164	5.99087
248	positive	0.141	5.15068
249	positive	0.0936	3.41918
250	positive	0.0687	2.50959
251	positive	0.0617	2.25388
252	positive	0.0585	2.13699
253	negative	0.151	5.51598
254	negative	0.15	5.47945
255	negative	0.149	5.44292
256	negative	0.148	5.40639
257	negative	0.117	4.27397
258	negative	0.102	3.72603
259	negative	0.102	3.72603
260	negative	0.1	3.65297
261	negative	0.0972	3.55068
262	negative	0.0963	3.51781
263	negative	0.0889	3.24749
264	negative	0.0856	3.12694
265	negative	0.0855	3.12329
266	negative	0.0828	3.02466
267	negative	0.0827	3.021
268	negative	0.0821	2.99909
269	negative	0.0802	2.92968
270	negative	0.0798	2.91507
271	negative	0.0762	2.78356
272	negative	0.0739	2.69954
273	negative	0.0719	2.62648
274	negative	0.07	2.55708
275	negative	0.0698	2.54977
276	negative	0.069	2.52055
277	negative	0.0688	2.51324
278	negative	0.0682	2.49132
279	negative	0.0674	2.4621
280	negative	0.0673	2.45845
281	negative	0.0672	2.45479
282	negative	0.0257	0.938813
283	negative	0.0608	2.221
284	negative	0.0244	0.891324
285	negative	0.0593	2.16621
286	negative	0.0239	0.873059
287	negative	0.0587	2.14429
288	negative	0.0237	0.865753
289	negative	0.0228	0.832877
290	negative	0.0556	2.03105
291	negative	0.0555	2.0274
292	negative	0.055	2.00913
293	negative	0.0546	1.99452
294	negative	0.054	1.9726
295	negative	0.0528	1.92877
296	negative	0.0213	0.778082
297	negative	0.0211	0.770776
298	negative	0.0517	1.88858
299	negative	0.0515	1.88128
300	negative	0.0507	1.85205
301	negative	0.0205	0.748858
302	negative	0.05005	1.82831
303	negative	0.02	0.730594
304	negative	0.0199	0.726941
305	negative	0.0198	0.723288
306	negative	0.0488	1.78265
307	negative	0.0485	1.77169
308	negative	0.048	1.75342
309	negative	0.0192	0.70137
310	negative	0.0473	1.72785
311	negative	0.0468	1.70959
312	negative	0.0467	1.70594
313	negative	0.0189	0.690411
314	negative	0.0187	0.683105
315	negative	0.044	1.60731
316	negative	0.0429	1.56712
317	negative	0.0427	1.55982
318	negative	0.0421	1.5379
319	negative	0.0421	1.5379
320	negative	0.042	1.53425
321	negative	0.0406	1.48311
322	negative	0.0402	1.46849
323	negative	0.0401	1.46484
324	negative	0.0391	1.42831
325	negative	0.0158	0.577169
326	negative	0.0387	1.4137
327	negative	0.0383	1.39909
328	negative	0.0381	1.39178
329	negative	0.0153	0.558904
330	negative	0.0377	1.37717
331	negative	0.0376	1.37352
332	negative	0.0374	1.36621
333	negative	0.01515	0.553425
334	negative	0.0349	1.27489
335	negative	0.0138	0.50411
336	negative	0.0333	1.21644
337	negative	0.0333	1.21644
338	negative	0.0326	1.19087
339	negative	0.0325	1.18721
340	negative	0.0324	1.18356
341	negative	0.0324	1.18356
342	negative	0.0316	1.15434
343	negative	0.0315	1.15068
344	negative	0.0312	1.13973
345	negative	0.0302	1.1032
346	negative	0.0297	1.08493
347	negative	0.0292	1.06667
348	negative	0.029	1.05936
349	negative	0.0284	1.03744
350	negative	0.0282	1.03014
351	negative	0.0276	1.00822
352	negative	0.0275	1.00457
353	negative	0.0274	1.00091
354	negative	0.0268	0.978995
355	negative	0.0266	0.971689
356	negative	0.0263	0.960731
357	negative	0.0106	0.387215
358	negative	0.00919	0.335708
359	negative	0.00839	0.306484
360	positive	0.100711	9.07307
361	positive	0.0853	7.68468
362	positive	0.0757	6.81982
363	positive	0.0496	4.46847
364	positive	0.04504	4.05766
365	negative	0.0655	5.9009
366	negative	0.0416	3.74775
367	negative	0.0408	3.67568
368	negative	0.0406	3.65766
369	negative	0.0392	3.53153
370	negative	0.03905	3.51802
371	negative	0.0387	3.48649
372	negative	0.0387	3.48649
373	negative	0.03745	3.37387
374	negative	0.0362	3.26126
375	negative	0.035	3.15315
376	negative	0.0344	3.0991
377	negative	0.0340333	3.06607
378	negative	0.0329	2.96396
379	negative	0.0329	2.96396
380	negative	0.0321	2.89189
381	negative	0.032	2.88288
382	negative	0.0309	2.78378
383	negative	0.0308	2.77477
384	negative	0.0301	2.71171
385	negative	0.029525	2.65991
386	negative	0.0293	2.63964
387	negative	0.0292	2.63063
388	negative	0.0291	2.62162
389	negative	0.029	2.61261
390	negative	0.0286	2.57658
391	negative	0.0279	2.51351
392	negative	0.0264667	2.38438
393	negative	0.0264	2.37838
394	negative	0.0262	2.36036
395	negative	0.0262	2.36036
396	negative	0.02535	2.28378
397	negative	0.0253	2.27928
398	negative	0.025	2.25225
399	negative	0.0238	2.14414
400	negative	0.0236	2.12613
401	negative	0.0234	2.10811
402	negative	0.0231	2.08108
403	negative	0.023	2.07207
404	negative	0.0226	2.03604
405	negative	0.0219	1.97297
406	negative	0.021825	1.96622
407	negative	0.0214	1.92793
408	negative	0.0212	1.90991
409	negative	0.0212	1.90991
410	negative	0.0207	1.86486
411	negative	0.0204	1.83784
412	negative	0.0203	1.82883
413	negative	0.02005	1.80631
414	negative	0.02	1.8018
415	negative	0.0197	1.77477
416	negative	0.0195	1.75676
417	negative	0.0188	1.69369
418	negative	0.0185	1.66667
419	negative	0.01825	1.64414
420	negative	0.0175	1.57658
421	negative	0.0174	1.56757
422	negative	0.0163	1.46847
423	negative	0.0162	1.45946
424	negative	0.016	1.44144
425	negative	0.016	1.44144
426	negative	0.0158	1.42342
427	negative	0.0157	1.41441
428	negative	0.0152	1.36937
429	negative	0.0147	1.32432
430	negative	0.011865	1.06892
431	negative	0.00967	0.871171
432	negative	0.00837	0.754054
433	positive	0.0792	3.47623
434	positive	0.0538	2.36138
435	negative	0.0791	3.47184
436	negative	0.0772	3.38844
437	negative	0.0298	1.30797
438	negative	0.0291	1.27725
439	negative	0.0286	1.2553
440	negative	0.0283	1.24214
441	negative	0.0279	1.22458
442	negative	0.0275	1.20702
443	negative	0.0274	1.20263
444	negative	0.0273	1.19824
445	negative	0.0271	1.18947
446	negative	0.027	1.18508
447	negative	0.0263	1.15435
448	negative	0.0642	2.81785
449	negative	0.06385	2.80249
450	negative	0.063	2.76518
451	negative	0.061	2.6774
452	negative	0.05915	2.5962
453	negative	0.0589	2.58522
454	negative	0.0588	2.58083
455	negative	0.0233	1.02268
456	negative	0.0573	2.515
457	negative	0.0571	2.50622
458	positive	0.07025	3.08339
459	negative	0.0562	2.46672
460	negative	0.0223	0.978786
461	negative	0.0548	2.40527
462	negative	0.0546	2.39649
463	negative	0.0545	2.3921
464	negative	0.0542	2.37893
465	negative	0.0541	2.37454
466	negative	0.0526	2.30871
467	negative	0.0521	2.28676
468	negative	0.0519	2.27798
469	negative	0.0518	2.27359
470	negative	0.0504	2.21214
471	negative	0.0503	2.20775
472	negative	0.0501	2.19898
473	negative	0.04915	2.15728
474	negative	0.049	2.15069
475	negative	0.0481	2.11119
476	negative	0.0468	2.05413
477	negative	0.0467	2.04974
478	negative	0.0465	2.04097
479	negative	0.0465	2.04097
480	negative	0.0465	2.04097
481	negative	0.0458	2.01024
482	negative	0.0456	2.00146
483	negative	0.0447	1.96196
484	negative	0.0443	1.9444
485	negative	0.0176	0.772495
486	negative	0.0429	1.88296
487	negative	0.0425	1.8654
488	negative	0.0415	1.82151
489	negative	0.0411	1.80395
490	negative	0.0409	1.79517
491	negative	0.0403	1.76884
492	negative	0.0402	1.76445
493	negative	0.0401	1.76006
494	negative	0.0395	1.73372
495	negative	0.0389	1.70739
496	negative	0.0387	1.69861
497	negative	0.0386	1.69422
498	negative	0.0385	1.68983
499	negative	0.03795	1.66569
500	negative	0.0377	1.65472
501	negative	0.0376	1.65033
502	negative	0.0376	1.65033
503	negative	0.03745	1.64375
504	negative	0.0374	1.64155
505	negative	0.0372	1.63277
506	negative	0.037	1.62399
507	negative	0.0366	1.60644
508	negative	0.0365	1.60205
509	negative	0.0354	1.55377
510	negative	0.0351	1.5406
511	negative	0.0347	1.52304
512	negative	0.0343	1.50549
513	negative	0.0341	1.49671
514	negative	0.0336	1.47476
515	negative	0.0335	1.47037
516	negative	0.0327	1.43526
517	negative	0.032	1.40454
518	negative	0.0315	1.38259
519	negative	0.0314	1.3782
520	negative	0.0313	1.37381
521	negative	0.0312	1.36942
522	negative	0.0312	1.36942
523	negative	0.0312	1.36942
524	negative	0.0304	1.33431
525	negative	0.03	1.31675
526	negative	0.0298	1.30797
527	negative	0.0322	3.55017
528	negative	0.0302	3.32966
529	negative	0.0433833	4.78317
530	negative	0.0238	2.62404
531	negative	0.0233	2.56891
532	negative	0.02265	2.49724
533	negative	0.0207	2.28225
534	negative	0.0203	2.23815
535	negative	0.0199	2.19405
536	negative	0.0196	2.16097
537	negative	0.019	2.09482
538	negative	0.019	2.09482
539	negative	0.0185	2.03969
540	negative	0.0176	1.94046
541	negative	0.0166	1.83021
542	negative	0.0163	1.79713
543	negative	0.0161	1.77508
544	negative	0.0157	1.73098
545	negative	0.0154	1.69791
546	negative	0.0153	1.68688
547	negative	0.015	1.6538
548	negative	0.0147	1.62073
549	negative	0.0145	1.59868
550	negative	0.0143	1.57663
551	negative	0.0126	1.3892
552	negative	0.0115	1.26792
553	negative	0.0101	1.11356
554	negative	0.00971	1.07056
555	negative	0.00832	0.91731
556	positive	0.138	8.49508
557	positive	0.0551	3.39187
558	positive	0.0491	3.02252
559	negative	0.10015	6.16509
560	negative	0.0526	3.23798
561	negative	0.0412	2.53621
562	negative	0.0401	2.4685
563	negative	0.04	2.46234
564	negative	0.0393	2.41925
565	negative	0.0386	2.37616
566	negative	0.0361	2.22226
567	negative	0.0356	2.19148
568	negative	0.0339	2.08683
569	negative	0.0334	2.05605
570	negative	0.0326	2.00681
571	negative	0.0322	1.98218
572	negative	0.0318	1.95756
573	negative	0.0306	1.88369
574	negative	0.0305	1.87753
575	negative	0.02985	1.83752
576	negative	0.0287	1.76673
577	negative	0.0271	1.66824
578	negative	0.0265	1.6313
579	negative	0.0259	1.59437
580	negative	0.0244	1.50203
581	negative	0.0242	1.48972
582	negative	0.0238	1.46509
583	negative	0.023	1.41585
584	negative	0.0212	1.30504
585	negative	0.0191	1.17577
586	negative	0.0179	1.1019
587	negative	0.0165	1.01572
588	negative	0.0164	1.00956
589	negative	0.0149	0.917222
590	negative	0.0138	0.849508
591	negative	0.0119	0.732546
592	negative	0.0117	0.720235
593	negative	0.289	7.6964
594	negative	0.266	7.08389
595	negative	0.236	6.28495
596	negative	0.224	5.96538
597	negative	0.207	5.51265
598	negative	0.189	5.03329
599	negative	0.184	4.90013
600	negative	0.182	4.84687
601	negative	0.16	4.26099
602	negative	0.15685	4.1771
603	negative	0.146	3.88815
604	negative	0.133	3.54194
605	negative	0.131	3.48868
606	negative	0.0785	2.09055
607	negative	0.126	3.35553
608	negative	0.126	3.35553
609	negative	0.0762	2.02929
610	negative	0.117	3.11585
611	negative	0.104	2.76964
612	negative	0.0635	1.69108
613	negative	0.0629	1.6751
614	negative	0.102	2.71638
615	negative	0.0947	2.52197
616	negative	0.0924	2.46072
617	negative	0.0544	1.44874
618	negative	0.08765	2.33422
619	negative	0.0856	2.27963
620	negative	0.0516	1.37417
621	negative	0.0838	2.23169
622	negative	0.0836	2.22636
623	negative	0.0508	1.35286
624	negative	0.0805	2.14381
625	negative	0.0483	1.28628
626	negative	0.0786	2.09321
627	negative	0.0373	0.993342
628	negative	0.0273	0.727031
629	positive	0.0811	3.53634
630	negative	0.0545	2.37645
631	negative	0.0623	2.71657
632	negative	0.0507	2.21076
633	negative	0.0484	2.11047
634	negative	0.048	2.09302
635	negative	0.0466	2.03198
636	negative	0.0465	2.02762
637	negative	0.0465	2.02762
638	negative	0.0463	2.0189
639	negative	0.0458	1.99709
640	negative	0.0438	1.90988
641	negative	0.04305	1.87718
642	negative	0.0427	1.86192
643	negative	0.0411	1.79215
644	negative	0.0407	1.77471
645	negative	0.0394	1.71802
646	negative	0.0387	1.6875
647	negative	0.0385	1.67878
648	negative	0.0381	1.66134
649	negative	0.0381	1.66134
650	negative	0.0376	1.63953
651	negative	0.0374	1.63081
652	negative	0.0374	1.63081
653	negative	0.037	1.61337
654	negative	0.0367	1.60029
655	negative	0.0367	1.60029
656	negative	0.0359	1.56541
657	negative	0.0358	1.56105
658	negative	0.0352	1.53488
659	negative	0.035	1.52616
660	negative	0.0342	1.49128
661	negative	0.034	1.48256
662	negative	0.0331	1.44331
663	negative	0.033	1.43895
664	negative	0.0329	1.43459
665	negative	0.0317	1.38227
666	negative	0.0314	1.36919
667	negative	0.0307	1.33866
668	negative	0.0283	1.23401
669	negative	0.0281	1.22529
670	negative	0.0273	1.19041
671	negative	0.0273	1.19041
672	negative	0.0262	1.14244
673	negative	0.0244	1.06395
674	negative	0.0253	1.1032
675	negative	0.0252	1.09884
676	negative	0.0248	1.0814
677	negative	0.0246	1.07267
678	negative	0.0222	0.968023
679	negative	0.0217	0.946221
680	negative	0.0193	0.84157
681	negative	0.0182	0.793605
682	negative	0.0156	0.680233
683	negative	0.0139	0.606105
684	negative	0.0112	0.488372
685	negative	0.00932	0.406395
686	negative	0.0331	1.53953
687	negative	0.0328	1.52558
688	negative	0.0311	1.44651
689	negative	0.0302	1.40465
690	negative	0.0278	1.29302
691	negative	0.0267	1.24186
692	negative	0.0256	1.1907
693	negative	0.0231	1.07442
694	negative	0.0208	0.967442
695	negative	0.0748	3.47907
696	negative	0.0721	3.35349
697	negative	0.06785	3.15581
698	negative	0.0669	3.11163
699	negative	0.06125	2.84884
700	negative	0.0593	2.75814
701	negative	0.0567	2.63721
702	negative	0.0561	2.6093
703	negative	0.0543	2.52558
704	negative	0.0513	2.38605
705	negative	0.0503	2.33953
706	negative	0.05	2.32558
707	negative	0.0494	2.29767
708	negative	0.047	2.18605
709	negative	0.0463	2.15349
710	negative	0.046	2.13953
711	negative	0.0449	2.08837
712	negative	0.0432	2.0093
713	negative	0.0428	1.9907
714	negative	0.0425	1.97674
715	negative	0.0398	1.85116
716	negative	0.0394	1.83256
717	negative	0.0394	1.83256
718	negative	0.0392	1.82326
719	negative	0.0383	1.7814
720	negative	0.0382	1.77674
721	negative	0.0377	1.75349
722	negative	0.0372	1.73023
723	negative	0.0368	1.71163
724	negative	0.0346	1.6093
725	negative	0.0344	1.6
726	negative	0.00504	2.40639
727	negative	0.00476	2.2727
728	negative	0.003965	1.89312
729	negative	0.00358	1.7093
730	negative	0.00352	1.68066
731	negative	0.00346	1.65201
732	negative	0.00337	1.60904
733	negative	0.00327	1.56129
734	negative	0.003	1.43238
735	negative	0.00294	1.40373
736	negative	0.00271	1.29391
737	negative	0.00261	1.24617
738	negative	0.00256	1.22229
739	negative	0.00238	1.13635
740	negative	0.00221	1.05518
741	negative	0.00219	1.04564
742	negative	0.00218	1.04086
743	negative	0.00197	0.940594
744	negative	0.00191	0.911947
745	negative	0.00185	0.883299
746	negative	0.00178	0.849877
747	negative	0.00177	0.845102
748	negative	0.00172	0.821229
749	negative	0.00169	0.806906
750	negative	0.0137	5.1215
751	negative	0.01145	4.28037
752	negative	0.0114	4.26168
753	negative	0.0114	4.26168
754	negative	0.0114	4.26168
755	negative	0.01115	4.16822
756	negative	0.0108	4.03738
757	negative	0.0108	4.03738
758	negative	0.0103	3.85047
759	negative	0.010065	3.76262
760	negative	0.01	3.73832
761	negative	0.0089	3.3271
762	negative	0.00889	3.32336
763	negative	0.00851	3.18131
764	negative	0.00806	3.01308
765	negative	0.00777	2.90467
766	negative	0.00765	2.85981
767	negative	0.00752	2.81121
768	negative	0.00734	2.74393
769	negative	0.00721	2.69533
770	negative	0.00719	2.68785
771	negative	0.00674	2.51963
772	negative	0.00665	2.48598
773	negative	0.00661	2.47103
774	negative	0.006565	2.45421
775	negative	0.00651	2.43364
776	negative	0.00644	2.40748
777	negative	0.0063	2.35514
778	negative	0.0062	2.31776
779	negative	0.00595	2.2243
780	negative	0.00569	2.1271
781	negative	0.00566	2.11589
782	negative	0.005445	2.03551
783	negative	0.00535	2
784	negative	0.00529	1.97757
785	negative	0.005165	1.93084
786	negative	0.00512	1.91402
787	negative	0.00509	1.9028
788	negative	0.00471	1.76075
789	negative	0.00463	1.73084
790	negative	0.00447	1.67103
791	negative	0.00421	1.57383
792	negative	0.00386	1.44299
793	negative	0.00349	1.30467
794	negative	0.00311	1.16262
795	negative	0.00286	1.06916
796	negative	0.0279	3.42599
797	negative	0.02715	3.33389
798	negative	0.0269	3.30319
799	negative	0.02665	3.27249
800	negative	0.02415	2.96551
801	negative	0.02315	2.84271
802	negative	0.0231	2.83657
803	negative	0.023	2.82429
804	negative	0.0219	2.68922
805	negative	0.0212	2.60326
806	negative	0.0207	2.54186
807	negative	0.0189	2.32083
808	negative	0.0183	2.24715
809	negative	0.018	2.21031
810	negative	0.0179	2.19804
811	negative	0.0176	2.1612
812	negative	0.0169	2.07524
813	negative	0.0149	1.82965
814	negative	0.0159	1.95244
815	negative	0.01555	1.90947
816	negative	0.0152	1.86649
817	negative	0.015	1.84193
818	negative	0.0124	1.52266
819	negative	0.011	1.35075
820	negative	0.00954	1.17147
821	negative	0.00947	1.16287
822	negative	0.00941	1.1555
823	negative	0.00901	1.10639
824	negative	0.00603	0.740455
825	positive	0.0446	5.94057
826	positive	0.056	7.45902
827	positive	0.0542	7.21926
828	positive	0.0492	6.55328
829	positive	0.04825	6.42674
830	positive	0.04545	6.05379
831	positive	0.04218	5.61824
832	negative	0.0595	7.9252
833	negative	0.04635	6.17367
834	negative	0.045	5.99385
835	negative	0.0448	5.96721
836	negative	0.0446	5.94057
837	negative	0.0436	5.80738
838	negative	0.0418	5.56762
839	negative	0.0416	5.54098
840	negative	0.0411	5.47439
841	negative	0.0396	5.27459
842	negative	0.03865	5.14805
843	negative	0.0376	5.0082
844	negative	0.0372	4.95492
845	negative	0.0369	4.91496
846	negative	0.0366	4.875
847	negative	0.0351	4.6752
848	negative	0.0351	4.6752
849	negative	0.034	4.52869
850	negative	0.0335	4.46209
851	negative	0.0334	4.44877
852	negative	0.0331	4.40881
853	negative	0.03295	4.38883
854	negative	0.0328	4.36885
855	negative	0.0327	4.35553
856	negative	0.0326	4.34221
857	negative	0.0325	4.32889
858	negative	0.0313	4.16906
859	negative	0.0295	3.9293
860	negative	0.0295	3.9293
861	negative	0.0291	3.87602
862	negative	0.02905	3.86936
863	negative	0.0289	3.84939
864	negative	0.0284	3.78279
865	negative	0.0284	3.78279
866	negative	0.0282	3.75615
867	negative	0.028	3.72951
868	negative	0.0273	3.63627
869	negative	0.0235	3.13012
870	negative	0.023	3.06352
871	negative	0.0229	3.0502
872	negative	0.0226	3.01025
873	negative	0.0224	2.98361
874	negative	0.022	2.93033
875	negative	0.0218	2.90369
876	negative	0.0217	2.89037
877	negative	0.0214	2.85041
878	negative	0.0214	2.85041
879	negative	0.0214	2.85041
880	negative	0.02105	2.80379
881	negative	0.0209	2.78381
882	negative	0.0206	2.74385
883	negative	0.0206	2.74385
884	negative	0.0203	2.70389
885	negative	0.0202	2.69057
886	negative	0.02	2.66393
887	negative	0.0378	5.03484
888	negative	0.0194	2.58402
889	negative	0.0191	2.54406
890	negative	0.0191	2.54406
891	negative	0.0184	2.45082
892	negative	0.0182	2.42418
893	negative	0.0182	2.42418
894	negative	0.0182	2.42418
895	negative	0.0181	2.41086
896	negative	0.0178	2.3709
897	negative	0.0173	2.3043
898	negative	0.0171	2.27766
899	negative	0.0169	2.25102
900	negative	0.0168	2.2377
901	negative	0.0167	2.22439
902	negative	0.0167	2.22439
903	negative	0.0164	2.18443
904	negative	0.0162	2.15779
905	negative	0.016	2.13115
906	negative	0.0153	2.03791
907	negative	0.015	1.99795
908	negative	0.0142	1.89139
909	negative	0.014	1.86475
910	negative	0.014	1.86475
911	negative	0.0138	1.83811
912	negative	0.0138	1.83811
913	negative	0.0138	1.83811
914	negative	0.0137	1.8248
915	negative	0.0136	1.81148
916	negative	0.0127	1.6916
917	negative	0.0126	1.67828
918	negative	0.0125	1.66496
919	negative	0.0124	1.65164
920	negative	0.0123	1.63832
921	negative	0.0123	1.63832
922	negative	0.0122	1.625
923	negative	0.012	1.59836
924	negative	0.012	1.59836
925	negative	0.0118	1.57172
926	negative	0.0116	1.54508
927	negative	0.0115	1.53176
928	negative	0.0114	1.51844
929	negative	0.0114	1.51844
930	negative	0.0114	1.51844
931	negative	0.0112	1.4918
932	negative	0.0109	1.45184
933	negative	0.0104	1.38525
934	negative	0.0104	1.38525
935	negative	0.0103	1.37193
936	negative	0.01	1.33197
937	negative	0.01	1.33197
938	negative	0.00928	1.23607
939	negative	0.00923	1.22941
940	negative	0.00894	1.19078
941	negative	0.00869	1.15748
942	negative	0.00825	1.09887
943	negative	0.00814	1.08422
944	negative	0.008	1.06557
945	negative	0.00762	1.01496
946	negative	0.00722	0.96168
947	negative	0.00621	0.827152
948	negative	0.00615	0.81916
949	negative	0.00428	0.570082
950	negative	0.0391	3.08916
951	negative	0.03685	2.9114
952	negative	0.0365	2.88375
953	negative	0.0354	2.79684
954	negative	0.0349	2.75734
955	negative	0.0325	2.56772
956	negative	0.032	2.52822
957	negative	0.0308	2.43341
958	negative	0.0299	2.3623
959	negative	0.0278	2.19639
960	negative	0.0276	2.18059
961	negative	0.0274	2.16479
962	negative	0.026	2.05418
963	negative	0.0241	1.90406
964	negative	0.0235	1.85666
965	negative	0.023	1.81716
966	negative	0.02195	1.7342
967	negative	0.0215	1.69865
968	negative	0.0213	1.68284
969	negative	0.0206	1.62754
970	negative	0.0197	1.55643
971	negative	0.0132	1.04289
972	negative	0.0179	1.41422
973	negative	0.0171	1.35102
974	negative	0.0163	1.28781
975	negative	0.0161	1.27201
976	negative	0.0157	1.24041
977	negative	0.0135	1.06659
978	negative	0.00506	0.399774
979	positive	0.06525	7.31385
980	positive	0.0441	4.94315
981	negative	0.0338	3.78863
982	negative	0.02965	3.32346
983	negative	0.0248	2.77982
984	negative	0.0245	2.7462
985	negative	0.0239	2.67894
986	negative	0.0231	2.58927
987	negative	0.02275	2.55004
988	negative	0.0223	2.4996
989	negative	0.022	2.46597
990	negative	0.0212	2.3763
991	negative	0.0209	2.34267
992	negative	0.0206	2.30905
993	negative	0.0199	2.23058
994	negative	0.0196	2.19696
995	negative	0.0192	2.15212
996	negative	0.0189	2.11849
997	negative	0.0189	2.11849
998	negative	0.0183	2.05124
999	negative	0.018	2.01761
1000	negative	0.0174	1.95036
1001	negative	0.0163	1.82706
1002	negative	0.0163	1.82706
1003	negative	0.0162	1.81585
1004	negative	0.0157	1.75981
1005	negative	0.0154	1.72618
1006	negative	0.0144	1.61409
1007	negative	0.0134	1.502
1008	negative	0.0133	1.49079
1009	negative	0.0121	1.35629
1010	negative	0.0121	1.35629
1011	negative	0.0107	1.19936
1012	negative	0.0105	1.17694

## Sheet: Figure 3
LN	Size	Tumor	MFI	SBR
1	small	positive	0.176	6.42922
2	small	positive	0.0999	5.37097
3	small	positive	0.388	14.1735
4	small	positive	0.0837	4.5
5	small	positive	0.0792	3.47623
6	small	positive	0.04504	4.05766
7	small	positive	0.100711	9.07307
8	small	positive	0.0853	7.68468
9	small	positive	0.0617	2.25388
10	small	positive	0.056	7.45902
11	small	positive	0.0496	4.46847
12	small	positive	0.0441	4.94315
13	small	positive	0.164	5.99087
14	small	positive	0.06325	3.40054
15	small	positive	0.0811	3.53634
16	small	positive	0.0446	5.94057
17	small	positive	0.0936	3.41918
18	small	positive	0.141	5.15068
19	small	positive	0.0585	2.13699
20	small	positive	0.0491	3.02252
21	small	positive	0.0295	1.58602
22	small	positive	0.0687	2.50959
23	small	negative	0.0114	4.26168
24	small	negative	0.0843	2.62699
25	small	negative	0.0231	2.58927
26	small	negative	0.03295	4.38883
27	small	negative	0.0326	4.34221
28	small	negative	0.0123	1.63832
29	small	negative	0.03865	5.14805
30	small	negative	0.0344	1.6
31	small	negative	0.0191	2.54406
32	small	negative	0.06785	3.15581
33	small	negative	0.0222	1.28324
34	small	negative	0.0376	1.65033
35	small	negative	0.0245	2.7462
36	small	negative	0.06865	2.1393
37	small	negative	0.03745	3.37387
38	small	negative	0.018	2.21031
39	small	negative	0.0196	2.19696
40	small	negative	0.0183	2.24715
41	small	negative	0.0376	5.0082
42	small	negative	0.0126	1.67828
43	small	negative	0.07135	2.22343
44	small	negative	0.10015	6.16509
45	small	negative	0.02715	3.33389
46	small	negative	0.061	2.6774
47	small	negative	0.06125	2.84884
48	small	negative	0.15685	4.1771
49	small	negative	0.0616	1.88957
50	small	negative	0.0354	2.79684
51	small	negative	0.0372	4.95492
52	small	negative	0.133	3.54194
53	small	negative	0.0359	1.56541
54	small	negative	0.0317	1.38227
55	small	negative	0.0231	2.83657
56	small	negative	0.0506	1.8484
57	small	negative	0.0507	2.21076
58	small	negative	0.0595	7.9252
59	small	negative	0.0542	1.689
60	small	negative	0.0405	2.34104
61	small	negative	0.0328	4.36885
62	small	negative	0.0122	1.625
63	small	negative	0.03645	1.1181
64	small	negative	0.0545	2.37645
65	small	negative	0.0634	1.97569
66	small	negative	0.0104	1.38525
67	small	negative	0.0556	2.03105
68	small	negative	0.0623	2.71657
69	small	negative	0.04915	2.15728
70	small	negative	0.011	1.35075
71	small	negative	0.0124	1.52266
72	small	negative	0.023	3.06352
73	small	negative	0.0165	1.01572
74	small	negative	0.0123	1.63832
75	small	negative	0.008	1.06557
76	small	negative	0.0340333	3.06607
77	small	negative	0.0189	2.32083
78	small	negative	0.0135	1.06659
79	small	negative	0.0124	1.65164
80	small	negative	0.0187	1.24667
81	small	negative	0.0715	2.22811
82	small	negative	0.0334	4.44877
83	small	negative	0.0238	1.37572
84	small	negative	0.0748	3.47907
85	small	negative	0.04025	1.23466
86	small	negative	0.00191	0.911947
87	small	negative	0.0217	0.946221
88	small	negative	0.00506	0.399774
89	small	negative	0.0114	4.26168
90	small	negative	0.0286	1.2553
91	small	negative	0.0209	2.34267
92	small	negative	0.05005	1.82831
93	small	negative	0.0136	1.81148
94	small	negative	0.00947	1.16287
95	small	negative	0.02665	3.27249
96	small	negative	0.0456	2.00146
97	small	negative	0.0528	1.92877
98	small	negative	0.00919	0.335708
99	small	negative	0.0598	3.21505
100	small	negative	0.0446	5.94057
101	small	negative	0.0202	2.69057
102	small	negative	0.0101	1.11356
103	small	negative	0.0421	2.26344
104	small	negative	0.03625	1.12964
105	small	negative	0.0301	0.937987
106	small	negative	0.0856	2.27963
107	small	negative	0.0224	1.2948
108	small	negative	0.0246	1.07267
109	small	negative	0.0408	1.25153
110	small	negative	0.0211	1.21965
111	small	negative	0.0129	0.86
112	small	negative	0.02315	2.84271
113	small	negative	0.0516	1.37417
114	small	negative	0.0182	2.42418
115	small	negative	0.00569	2.1271
116	small	negative	0.015	1.84193
117	small	negative	0.0466	1.42945
118	small	negative	0.01	1.33197
119	small	negative	0.0226	3.01025
120	small	negative	0.07885	2.45715
121	small	negative	0.0283	1.23401
122	small	negative	0.0214	2.85041
123	small	negative	0.0615	1.91648
124	small	negative	0.0179	2.19804
125	small	negative	0.026	2.05418
126	small	negative	0.02985	1.83752
127	small	negative	0.0448	5.96721
128	small	negative	0.00901	1.10639
129	small	negative	0.0138	1.83811
130	small	negative	0.0161	1.27201
131	small	negative	0.0179	1.1019
132	small	negative	0.00169	0.806906
133	small	negative	0.0274	2.16479
134	small	negative	0.00238	1.13635
135	small	negative	0.02845	0.886569
136	small	negative	0.0494	1.53942
137	small	negative	0.0176	2.1612
138	small	negative	0.0326	1.19087
139	small	negative	0.0112	1.4918
140	small	negative	0.0438	1.90988
141	small	negative	0.00971	1.07056
142	small	negative	0.0269	3.30319
143	small	negative	0.0273	3.63627
144	small	negative	0.0114	4.26168
145	small	negative	0.0167	2.22439
146	small	negative	0.0295	3.9293
147	small	negative	0.0142	0.80226
148	small	negative	0.0543	2.52558
149	small	negative	0.0418	5.56762
150	small	negative	0.0264	2.37838
151	small	negative	0.0126	0.84
152	small	negative	0.0173	0.977401
153	small	negative	0.00825	1.09887
154	small	negative	0.012	1.59836
155	small	negative	0.02275	2.55004
156	small	negative	0.0385	1.68983
157	small	negative	0.00644	2.40748
158	small	negative	0.0108	4.03738
159	small	negative	0.0338	3.78863
160	small	negative	0.0444	2.3871
161	small	negative	0.0544	1.44874
162	small	negative	0.0458	1.99709
163	small	negative	0.0503	2.33953
164	small	negative	0.0333	1.21644
165	small	negative	0.0573	2.515
166	small	negative	0.0481	2.11119
167	small	negative	0.0219	1.97297
168	small	negative	0.0527	1.61656
169	small	negative	0.021825	1.96622
170	small	negative	0.0125	1.66496
171	small	negative	0.0484	2.11047
172	small	negative	0.0198	0.607362
173	small	negative	0.266	7.08389
174	small	negative	0.0331	4.40881
175	small	negative	0.0108	4.03738
176	small	negative	0.0146	0.973333
177	small	negative	0.0173	2.3043
178	small	negative	0.0132	1.04289
179	small	negative	0.0235	1.85666
180	small	negative	0.027	1.52542
181	small	negative	0.09835	3.06482
182	small	negative	0.0191	2.54406
183	small	negative	0.0688	2.51324
184	small	negative	0.0318	0.97546
185	small	negative	0.0629	1.6751
186	small	negative	0.02	2.66393
187	small	negative	0.054	1.9726
188	small	negative	0.00311	1.16262
189	small	negative	0.04	2.46234
190	small	negative	0.0353	2.35333
191	small	negative	0.0369	4.91496
192	small	negative	0.0681	2.08896
193	small	negative	0.00428	0.570082
194	small	negative	0.15	5.47945
195	small	negative	0.0182	2.42418
196	small	negative	0.0152	1.86649
197	small	negative	0.0367	1.97312
198	small	negative	0.0545	2.3921
199	small	negative	0.0541	2.37454
200	small	negative	0.02535	2.28378
201	small	negative	0.0387	1.79167
202	small	negative	0.00734	2.74393
203	small	negative	0.0339	2.26
204	small	negative	0.0389	1.421
205	small	negative	0.0115	1.26792
206	small	negative	0.00603	0.740455
207	small	negative	0.0256	1.1907
208	small	negative	0.045	5.99385
209	small	negative	0.02735	0.999087
210	small	negative	0.03195	0.995637
211	small	negative	0.0262	0.816454
212	small	negative	0.102	3.72603
213	small	negative	0.0386	2.37616
214	small	negative	0.0622	3.34409
215	small	negative	0.00806	3.01308
216	small	negative	0.0189	2.11849
217	small	negative	0.0235	3.13012
218	small	negative	0.014	1.86475
219	small	negative	0.03825	1.19196
220	small	negative	0.0301	2.71171
221	small	negative	0.0416	5.54098
222	small	negative	0.0133	1.49079
223	small	negative	0.0264667	2.38438
224	small	negative	0.0744	4
225	small	negative	0.0721	3.35349
226	small	negative	0.0439	1.34663
227	small	negative	0.0157	1.24041
228	small	negative	0.00832	0.91731
229	small	negative	0.0566	1.7362
230	small	negative	0.0234	1.3526
231	small	negative	0.0219	2.68922
232	small	negative	0.289	7.6964
233	small	negative	0.0196	2.16097
234	small	negative	0.0739	2.69954
235	small	negative	0.0153	1.68688
236	small	negative	0.006565	2.45421
237	small	negative	0.0164	2.18443
238	small	negative	0.023	2.82429
239	small	negative	0.0279	3.42599
240	small	negative	0.0554	1.72639
241	small	negative	0.0434	2.33333
242	small	negative	0.0344	1.25662
243	small	negative	0.0281	1.51075
244	small	negative	0.224	5.96538
245	small	negative	0.0218	2.90369
246	small	negative	0.0162	2.15779
247	small	negative	0.0655	5.9009
248	small	negative	0.0248	2.77982
249	small	negative	0.023	1.41585
250	small	negative	0.0425	1.97674
251	small	negative	0.03	1.6129
252	small	negative	0.16	4.26099
253	small	negative	0.0156	0.680233
254	small	negative	0.019	2.09482
255	small	negative	0.0213	1.68284
256	small	negative	0.0978	3.04768
257	small	negative	0.0454	1.39264
258	small	negative	0.016	2.13115
259	small	negative	0.0706	2.20006
260	small	negative	0.00621	0.827152
261	small	negative	0.0739	2.26687
262	small	negative	0.0342	1.49128
263	small	negative	0.00777	2.90467
264	small	negative	0.0684	2.49863
265	small	negative	0.0329	2.96396
266	small	negative	0.0152	0.878613
267	small	negative	0.0468	1.70959
268	small	negative	0.236	6.28495
269	small	negative	0.00358	1.7093
270	small	negative	0.02195	1.7342
271	small	negative	0.0507	1.85205
272	small	negative	0.0568	3.05376
273	small	negative	0.0235	1.32768
274	small	negative	0.0348	1.87097
275	small	negative	0.0221	1.27746
276	small	negative	0.0206	1.62754
277	small	negative	0.0356	2.19148
278	small	negative	0.0193	0.84157
279	small	negative	0.0432	2.0093
280	small	negative	0.0376	1.63953
281	small	negative	0.0179	1.41422
282	small	negative	0.01	3.73832
283	small	negative	0.0947	2.52197
284	small	negative	0.0162	1.45946
285	small	negative	0.018	2.01761
286	small	negative	0.0957	2.98224
287	small	negative	0.0798	2.91507
288	small	negative	0.0349	1.27489
289	small	negative	0.0561	2.6093
290	small	negative	0.0126	0.84
291	small	negative	0.0526	2.30871
292	small	negative	0.0208	0.967442
293	small	negative	0.00271	1.29391
294	small	negative	0.0114	1.51844
295	small	negative	0.0394	1.71802
296	small	negative	0.0138	0.92
297	small	negative	0.046	2.13953
298	small	negative	0.0828	3.02466
299	small	negative	0.0274	1.00091
300	small	negative	0.0551	2.96237
301	small	negative	0.0365	1.60205
302	small	negative	0.04055	1.26363
303	small	negative	0.0487	2.61828
304	small	negative	0.0345	1.99422
305	small	negative	0.0231	1.07442
306	small	negative	0.022	2.46597
307	small	negative	0.0546	2.39649
308	small	negative	0.0513	2.38605
309	small	negative	0.05	2.32558
310	small	negative	0.0182	0.793605
311	small	negative	0.00172	0.821229
312	small	negative	0.0383	1.7814
313	small	negative	0.0461	1.43658
314	small	negative	0.0821	2.99909
315	small	negative	0.00721	2.69533
316	small	negative	0.0171	2.27766
317	small	negative	0.0217	2.89037
318	small	negative	0.0331	1.53953
319	small	negative	0.00286	1.06916
320	small	negative	0.00476	2.2727
321	small	negative	0.0385	1.19975
322	small	negative	0.0336	1.47476
323	small	negative	0.0378	5.03484
324	small	negative	0.0209	2.78381
325	small	negative	0.0169	2.25102
326	small	negative	0.0143	1.57663
327	small	negative	0.0365	2.88375
328	small	negative	0.0669	3.11163
329	small	negative	0.0206	2.30905
330	small	negative	0.0367	1.69907
331	small	negative	0.0328	1.76344
332	small	negative	0.0212	1.30504
333	small	negative	0.0791	3.47184
334	small	negative	0.042	1.53425
335	small	negative	0.00177	0.845102
336	small	negative	0.0526	3.23798
337	small	negative	0.117	3.11585
338	small	negative	0.0422	2.38418
339	small	negative	0.0155	1.03333
340	small	negative	0.0271	1.66824
341	small	negative	0.0238	1.46509
342	small	negative	0.0199	2.23058
343	small	negative	0.0222	1.02778
344	small	negative	0.0127	1.6916
345	small	negative	0.0168	2.2377
346	small	negative	0.0314	1.36919
347	small	negative	0.0395	1.73372
348	small	negative	0.0485	1.77169
349	small	negative	0.0305	1.87753
350	small	negative	0.0291	2.62162
351	small	negative	0.01555	1.90947
352	small	negative	0.0413	1.91204
353	small	negative	0.0184	2.45082
354	small	negative	0.014	1.86475
355	small	negative	0.0154	1.69791
356	small	negative	0.0262	1.21296
357	small	negative	0.148	5.40639
358	small	negative	0.0412	2.21505
359	small	negative	0.0212	2.3763
360	small	negative	0.0158	1.42342
361	small	negative	0.049	2.15069
362	small	negative	0.0217	1.44667
363	small	negative	0.00178	0.849877
364	small	negative	0.0836	2.22636
365	small	negative	0.0245	1.38418
366	small	negative	0.03625	1.67824
367	small	negative	0.0178	2.3709
368	small	negative	0.0224	1.2948
369	small	negative	0.0282	3.75615
370	small	negative	0.0247	1.32796
371	small	negative	0.01	1.33197
372	small	negative	0.184	4.90013
373	small	negative	0.0511	1.86667
374	small	negative	0.0197	1.77477
375	small	negative	0.0276	1.00822
376	small	negative	0.0468	2.05413
377	small	negative	0.0144	1.61409
378	small	negative	0.01115	4.16822
379	small	negative	0.00762	1.01496
380	small	negative	0.0312	1.13973
381	small	negative	0.1085	3.32822
382	small	negative	0.0404	2.17204
383	small	negative	0.029	2.61261
384	small	negative	0.063	2.76518
385	small	negative	0.0109	1.45184
386	small	negative	0.07305	2.2408
387	small	negative	0.0504	2.21214
388	small	negative	0.0412	2.53621
389	small	negative	0.0588	2.58083
390	small	negative	0.0192	2.15212
391	small	negative	0.00722	0.96168
392	small	negative	0.0306	0.953568
393	small	negative	0.0415	1.82151
394	small	negative	0.00337	1.60904
395	small	negative	0.048	2.09302
396	small	negative	0.0465	2.02762
397	small	negative	0.0368	1.71163
398	small	negative	0.0183	0.983871
399	small	negative	0.0593	2.75814
400	small	negative	0.0521	2.28676
401	small	negative	0.0396	5.27459
402	small	negative	0.0309	2.78378
403	small	negative	0.0164	1.00956
404	small	negative	0.0215	1.69865
405	small	negative	0.022	2.93033
406	small	negative	0.102	2.71638
407	small	negative	0.005165	1.93084
408	small	negative	0.0203	2.23815
409	small	negative	0.034	4.52869
410	small	negative	0.0553	1.69632
411	small	negative	0.0116	1.54508
412	small	negative	0.0103	3.85047
413	small	negative	0.0518	2.27359
414	small	negative	0.0214	2.85041
415	small	negative	0.029	1.05936
416	small	negative	0.0157	1.73098
417	small	negative	0.037	1.62399
418	small	negative	0.00615	0.81916
419	small	negative	0.0349	2.75734
420	small	negative	0.0426	1.30675
421	small	negative	0.042	1.28834
422	small	negative	0.0414	1.91667
423	small	negative	0.0827	3.021
424	small	negative	0.0924	2.46072
425	small	negative	0.0429	1.56712
426	small	negative	0.146	3.88815
427	small	negative	0.0416	3.74775
428	small	negative	0.0312	1.36942
429	small	negative	0.0458	2.01024
430	small	negative	0.0466	1.42945
431	small	negative	0.0262	1.21296
432	small	negative	0.0109	0.50463
433	small	negative	0.0282	1.03014
434	small	negative	0.09055	2.82175
435	small	negative	0.0291	1.27725
436	small	negative	0.0433	2.32796
437	small	negative	0.0302	1.1032
438	small	negative	0.069	2.52055
439	small	negative	0.0103	1.37193
440	small	negative	0.0428	1.9907
441	small	negative	0.0203	2.70389
442	small	negative	0.0391	2.10215
443	small	negative	0.0383	1.39909
444	small	negative	0.0241	1.60667
445	small	negative	0.0454	2.10185
446	small	negative	0.0987667	3.0778
447	small	negative	0.044	1.60731
448	small	negative	0.0316	1.15434
449	small	negative	0.03905	3.51802
450	small	negative	0.00837	0.754054
451	small	negative	0.0191	1.17577
452	small	negative	0.0252	1.09884
453	small	negative	0.0443	1.9444
454	small	negative	0.0415	1.27301
455	small	negative	0.0114	0.76
456	small	negative	0.0302	1.40465
457	small	negative	0.0376	1.65033
458	small	negative	0.0314	1.3782
459	small	negative	0.0362	3.26126
460	small	negative	0.0702	2.15337
461	small	negative	0.0293	1.07032
462	small	negative	0.0348	1.08445
463	small	negative	0.0325	4.32889
464	small	negative	0.0267	1.23611
465	small	negative	0.0374	1.63081
466	small	negative	0.011865	1.06892
467	small	negative	0.00719	2.68785
468	small	negative	0.207	5.51265
469	small	negative	0.0503	2.20775
470	small	negative	0.01825	1.64414
471	small	negative	0.0202	1.08602
472	small	negative	0.0449	2.08837
473	small	negative	0.0562	2.46672
474	small	negative	0.0457	1.42412
475	small	negative	0.0673	2.45845
476	small	negative	0.0239	1.3815
477	small	negative	0.0176	1.94046
478	small	negative	0.0374	1.36621
479	small	negative	0.0432	1.34621
480	small	negative	0.0308	2.77477
481	small	negative	0.0592	2.74074
482	small	negative	0.0719	2.62648
483	small	negative	0.03745	1.64375
484	small	negative	0.0207	2.54186
485	small	negative	0.0161	1.07333
486	small	negative	0.0171	1.35102
487	small	negative	0.0406	3.65766
488	small	negative	0.0268	0.978995
489	small	negative	0.00359	0.166204
490	small	negative	0.037	1.61337
491	small	negative	0.00928	1.23607
492	small	negative	0.0589	1.83546
493	small	negative	0.0112	0.488372
494	small	negative	0.0304	1.33431
495	small	negative	0.00894	1.19078
496	small	negative	0.0329	2.19333
497	small	negative	0.0298	1.30797
498	small	negative	0.0411	1.79215
499	small	negative	0.00851	3.18131
500	small	negative	0.0293	2.63964
501	small	negative	0.0334	1.5463
502	small	negative	0.0262	1.51445
503	small	negative	0.0838	2.23169
504	small	negative	0.015	1
505	small	negative	0.0062	2.31776
506	small	negative	0.0963	3.51781
507	small	negative	0.00256	1.22229
508	small	negative	0.126	3.35553
509	small	negative	0.0114	1.51844
510	small	negative	0.0467	2.04974
511	small	negative	0.0176	1.17333
512	small	negative	0.0259	1.59437
513	small	negative	0.0528	1.64537
514	small	negative	0.05915	2.5962
515	small	negative	0.0367	1.60029
516	small	negative	0.0391	2.20904
517	small	negative	0.0089	3.3271
518	small	negative	0.0225	1.04167
519	small	negative	0.0321	2.89189
520	small	negative	0.189	5.03329
521	small	negative	0.0672	2.45479
522	small	negative	0.0285	1.61017
523	small	negative	0.0347	1.52304
524	small	negative	0.0275	1.20702
525	small	negative	0.048	1.75342
526	small	negative	0.019	2.09482
527	small	negative	0.0483	1.28628
528	small	negative	0.0139	0.606105
529	small	negative	0.0762	2.78356
530	small	negative	0.0322	3.55017
531	small	negative	0.182	4.84687
532	small	negative	0.0372	1.63277
533	small	negative	0.0373	0.993342
534	small	negative	0.0401	2.4685
535	small	negative	0.0387	1.6875
536	small	negative	0.0223	0.978786
537	small	negative	0.00221	1.05518
538	small	negative	0.0335	1.47037
539	small	negative	0.0188	1.69369
540	small	negative	0.00765	2.85981
541	small	negative	0.0377	1.37717
542	small	negative	0.0189	1.09249
543	small	negative	0.0239	2.67894
544	small	negative	0.0855	3.12329
545	small	negative	0.0223	2.4996
546	small	negative	0.0444	1.36196
547	small	negative	0.0134	0.893333
548	small	negative	0.0387	1.4137
549	small	negative	0.003	1.43238
550	small	negative	0.149	5.44292
551	small	negative	0.0377	1.65472
552	small	negative	0.00349	1.30467
553	small	negative	0.0298	1.30797
554	small	negative	0.0376	1.37352
555	small	negative	0.0278	1.29302
556	small	negative	0.0642	2.81785
557	small	negative	0.0494	2.29767
558	small	negative	0.07365	2.2592
559	small	negative	0.0167	2.22439
560	small	negative	0.01515	0.553425
561	small	negative	0.0217	1.16667
562	small	negative	0.0465	2.04097
563	small	negative	0.035	1.07362
564	small	negative	0.032	2.88288
565	small	negative	0.0519	2.27798
566	small	negative	0.00421	1.57383
567	small	negative	0.0481	2.22685
568	small	negative	0.0117	0.720235
569	small	negative	0.0149	0.917222
570	small	negative	0.02005	1.80631
571	small	negative	0.0286	1.90667
572	small	negative	0.0351	1.5406
573	small	negative	0.03	1.31675
574	small	negative	0.00967	0.871171
575	small	negative	0.0313	4.16906
576	small	negative	0.0185	2.03969
577	small	negative	0.0213	0.778082
578	small	negative	0.023	2.07207
579	small	negative	0.0772	3.38844
580	small	negative	0.0232	1.31073
581	small	negative	0.0447	1.96196
582	small	negative	0.0317	1.7043
583	small	negative	0.0698	2.54977
584	small	negative	0.0228	0.832877
585	small	negative	0.0244	1.06395
586	small	negative	0.0805	2.14381
587	small	negative	0.0292	2.63063
588	small	negative	0.0295	3.9293
589	small	negative	0.0266	1.43011
590	small	negative	0.0273	1.19824
591	small	negative	0.0286	1.32407
592	small	negative	0.0325	2.56772
593	small	negative	0.0465	2.04097
594	small	negative	0.0389	1.70739
595	small	negative	0.0315	1.38259
596	small	negative	0.0267	1.24186
597	small	negative	0.0234	1.25806
598	small	negative	0.0284	3.78279
599	small	negative	0.0159	1.95244
600	small	negative	0.023	1.32948
601	small	negative	0.026	1.46893
602	small	negative	0.010065	3.76262
603	small	negative	0.0335	1.55093
604	small	negative	0.0308	2.43341
605	small	negative	0.0366	4.875
606	small	negative	0.0183	2.05124
607	small	negative	0.0106	0.387215
608	small	negative	0.0361	2.22226
609	small	negative	0.0411	1.80395
610	small	negative	0.0403	1.76884
611	small	negative	0.0147	1.62073
612	small	negative	0.0334	1.5463
613	small	negative	0.0219	1.17742
614	small	negative	0.0287	1.76673
615	small	negative	0.117	4.27397
616	small	negative	0.0331	1.91329
617	small	negative	0.0381	1.39178
618	small	negative	0.0124	0.826667
619	small	negative	0.0374	1.64155
620	small	negative	0.0341	1.49671
621	small	negative	0.0389	1.21222
622	small	negative	0.0179	1.03468
623	small	negative	0.0152	1.36937
624	small	negative	0.0519	1.61733
625	small	negative	0.0166	1.83021
626	small	negative	0.0571	2.50622
627	small	negative	0.0284	3.78279
628	small	negative	0.0495	1.5184
629	small	negative	0.0593	2.16621
630	small	negative	0.0785	2.09055
631	small	negative	0.029525	2.65991
632	small	negative	0.0823	2.52454
633	small	negative	0.00509	1.9028
634	small	negative	0.0409	1.27454
635	small	negative	0.0163	1.46847
636	small	negative	0.0351	4.6752
637	small	negative	0.0327	1.01901
638	small	negative	0.0704667	2.16155
639	small	negative	0.0409	1.27454
640	small	negative	0.0559	1.74198
641	small	negative	0.0306	1.88369
642	small	negative	0.0138	0.849508
643	small	negative	0.0393	2.41925
644	small	negative	0.0386	1.20287
645	small	negative	0.0501	2.19898
646	small	negative	0.0608	2.221
647	small	negative	0.0189	2.11849
648	small	negative	0.0517	1.88858
649	small	negative	0.0286	2.57658
650	small	negative	0.0158	0.577169
651	small	negative	0.0425	2.28495
652	small	negative	0.0337	1.81183
653	small	negative	0.0157	1.41441
654	small	negative	0.0407	1.77471
655	small	negative	0.0174	1.95036
656	small	negative	0.0281	1.22529
657	small	negative	0.0488	2.25926
658	small	negative	0.151	5.51598
659	small	negative	0.0163	1.79713
660	small	negative	0.0227	1.22043
661	small	negative	0.0187	0.683105
662	small	negative	0.0431	1.3431
663	small	negative	0.0274	1.20263
664	small	negative	0.0343	1.50549
665	small	negative	0.0398	1.85116
666	small	negative	0.0386	1.20287
667	small	negative	0.015	1.6538
668	small	negative	0.0465	2.04097
669	small	negative	0.0425	1.8654
670	small	negative	0.0212	1.90991
671	small	negative	0.028	3.72951
672	small	negative	0.0515	1.88128
673	small	negative	0.0253	2.27928
674	small	negative	0.0253	1.1032
675	small	negative	0.0494	1.53942
676	small	negative	0.0478	1.46626
677	small	negative	0.032	2.52822
678	small	negative	0.0364	1.13431
679	small	negative	0.0281	1.30093
680	small	negative	0.0273	1.19041
681	small	negative	0.012	1.59836
682	small	negative	0.0682	2.49132
683	small	negative	0.0402	1.76445
684	small	negative	0.0516	1.60798
685	small	negative	0.0318	1.95756
686	small	negative	0.0386	1.69422
687	small	negative	0.0244	1.4104
688	small	negative	0.0889	3.24749
689	small	negative	0.00294	1.40373
690	small	negative	0.0211	1.19209
691	small	negative	0.0182	2.42418
692	small	negative	0.0174	1.56757
693	small	negative	0.0589	2.58522
694	small	negative	0.0214	2.85041
695	small	negative	0.07005	2.14877
696	small	negative	0.00504	2.40639
697	small	negative	0.0409	1.79517
698	small	negative	0.0402	1.46849
699	small	negative	0.0388	1.2091
700	small	negative	0.0317	0.987847
701	small	negative	0.047	2.18605
702	small	negative	0.0216	1.22034
703	small	negative	0.0189	0.690411
704	small	negative	0.0347	1.08133
705	small	negative	0.0262	1.14244
706	small	negative	0.0227	1.28249
707	small	negative	0.0325	1.18721
708	small	negative	0.0354	1.55377
709	small	negative	0.0426	1.30675
710	small	negative	0.0309	0.962917
711	small	negative	0.0153	0.558904
712	small	negative	0.102	3.72603
713	small	negative	0.00471	1.76075
714	small	negative	0.00839	0.306484
715	small	negative	0.00535	2
716	small	negative	0.0248	1.40113
717	small	negative	0.025	2.25225
718	small	negative	0.0427	1.86192
719	small	negative	0.0203	1.82883
720	small	negative	0.04	1.22699
721	small	negative	0.0239	0.873059
722	small	negative	0.0313	1.37381
723	small	negative	0.0401	1.46484
724	small	negative	0.0238	2.62404
725	small	negative	0.0381	1.66134
726	small	negative	0.0542	2.37893
727	small	negative	0.0387	3.48649
728	small	negative	0.0138	1.83811
729	small	negative	0.0216	1.24855
730	small	negative	0.055	2.00913
731	small	negative	0.0473	1.72785
732	small	negative	0.0498	1.55189
733	small	negative	0.0427	1.55982
734	small	negative	0.0114	1.51844
735	small	negative	0.0556	2.03105
736	small	negative	0.00665	2.48598
737	small	negative	0.0392	3.53153
738	small	negative	0.0401	1.76006
739	small	negative	0.0175	1.57658
740	small	negative	0.0163	1.28781
741	small	negative	0.0291	3.87602
742	small	negative	0.0488	1.78265
743	small	negative	0.041	2.2043
744	small	negative	0.0217	1.25434
745	small	negative	0.00261	1.24617
746	small	negative	0.0429	1.88296
747	small	negative	0.0408	3.67568
748	small	negative	0.00752	2.81121
749	small	negative	0.00447	1.67103
750	small	negative	0.0468	1.43558
751	small	negative	0.0301	1.09954
752	small	negative	0.0134	1.502
753	small	negative	0.02	0.730594
754	small	negative	0.0207	1.86486
755	small	negative	0.0262	2.36036
756	small	negative	0.0486	2.6129
757	small	negative	0.0209	1.18079
758	small	negative	0.00218	1.04086
759	small	negative	0.0162	1.81585
760	small	negative	0.0121	1.35629
761	small	negative	0.0311	0.969149
762	small	negative	0.0207	2.28225
763	small	negative	0.02	1.8018
764	small	negative	0.0266	0.971689
765	small	negative	0.0329	2.96396
766	small	negative	0.0392	1.82326
767	small	negative	0.0377	1.75349
768	small	negative	0.016	1.44144
769	small	negative	0.0428	2.30108
770	small	negative	0.0307	1.65054
771	small	negative	0.0327	1.43526
772	small	negative	0.0339	2.08683
773	small	negative	0.0333	1.21644
774	small	negative	0.0391	1.42831
775	small	negative	0.0394	1.83256
776	small	negative	0.0387	2.08065
777	small	negative	0.0185	1.66667
778	small	negative	0.0263	1.15435
779	small	negative	0.0508	1.35286
780	small	negative	0.0435	2.33871
781	small	negative	0.07	2.55708
782	small	negative	0.035	3.15315
783	small	negative	0.016	1.44144
784	small	negative	0.0212	1.90991
785	small	negative	0.0283	1.24214
786	small	negative	0.0357	1.1125
787	small	negative	0.0434	1.33129
788	small	negative	0.0211	0.770776
789	small	negative	0.0119	0.732546
790	small	negative	0.0195	1.75676
791	small	negative	0.0279	1.22458
792	small	negative	0.0352	1.62963
793	small	negative	0.0324	1.18356
794	small	negative	0.0147	1.32432
795	small	negative	0.0206	2.74385
796	small	negative	0.0802	2.92968
797	small	negative	0.0385	1.67878
798	small	negative	0.0063	2.35514
799	small	negative	0.0434	2.33333
800	small	negative	0.029	1.55914
801	small	negative	0.0856	3.12694
802	small	negative	0.00651	2.43364
803	small	negative	0.0548	2.40527
804	small	negative	0.0233	1.02268
805	small	negative	0.0312	1.36942
806	small	negative	0.0118	1.57172
807	small	negative	0.00219	1.04564
808	small	negative	0.032	1.40454
809	small	negative	0.0541	2.9086
810	small	negative	0.0176	0.772495
811	small	negative	0.0169	2.07524
812	small	negative	0.0387	3.48649
813	small	negative	0.126	3.35553
814	small	negative	0.00932	0.406395
815	small	negative	0.0387	1.69861
816	small	negative	0.0161	1.77508
817	small	negative	0.0352	1.53488
818	small	negative	0.0463	2.15349
819	small	negative	0.0454	1.41477
820	small	negative	0.0421	1.5379
821	small	negative	0.0262	2.36036
822	small	negative	0.0206	2.74385
823	small	negative	0.0299	2.3623
824	small	negative	0.0263	0.960731
825	small	negative	0.0344	3.0991
826	small	negative	0.0388	1.19018
827	small	negative	0.0142	1.89139
828	small	negative	0.0257	0.938813
829	small	negative	0.0248	1.0814
830	small	negative	0.00889	3.32336
831	small	negative	0.0265	1.6313
832	small	negative	0.0234	2.10811
833	small	negative	0.0972	3.55068
834	small	negative	0.027	1.18508
835	small	negative	0.0149	1.82965
836	small	negative	0.0251	1.34946
837	small	negative	0.04	1.22699
838	small	negative	0.0447	1.37117
839	small	negative	0.0297	1.08493
840	small	negative	0.039	1.21533
841	small	negative	0.0231	2.08108
842	small	negative	0.0762	2.02929
843	small	negative	0.0236	1.26882
844	small	negative	0.0421	1.5379
845	small	negative	0.0367	1.60029
846	small	negative	0.131	3.48868
847	small	negative	0.0372	1.73023
848	small	negative	0.00327	1.56129
849	small	negative	0.0126	1.3892
850	small	negative	0.0381	1.66134
851	small	negative	0.025	0.913242
852	small	negative	0.0567	2.63721
853	small	negative	0.0153	2.03791
854	small	negative	0.0404	1.25896
855	small	negative	0.0467	1.70594
856	small	negative	0.0463	2.0189
857	small	negative	0.0674	2.4621
858	small	negative	0.003965	1.89312
859	small	negative	0.0271	1.18947
860	small	negative	0.0307	1.33866
861	small	negative	0.1	3.65297
862	small	negative	0.0358	1.56105
863	small	negative	0.0419	2.25269
864	small	negative	0.0233	2.56891
865	small	negative	0.0281	1.51075
866	small	negative	0.104	2.76964
867	small	negative	0.00463	1.73084
868	small	negative	0.0236	2.12613
869	small	negative	0.0204	1.83784
870	small	negative	0.0382	1.77674
871	small	negative	0.0244	1.50203
872	small	negative	0.0145	1.59868
873	small	negative	0.0312	1.36942
874	small	negative	0.0226	2.03604
875	small	negative	0.0312	0.972266
876	small	negative	0.0433	1.34933
877	small	negative	0.0786	2.09321
878	small	negative	0.0138	0.50411
879	small	negative	0.0394	1.83256
880	small	negative	0.0157	1.75981
881	small	negative	0.00529	1.97757
882	small	negative	0.0104	1.38525
883	small	negative	0.0238	2.14414
884	small	negative	0.00661	2.47103
885	small	negative	0.0311	1.44651
886	small	negative	0.043	1.31902
887	small	negative	0.0199	2.19405
888	small	negative	0.0137	1.8248
889	small	negative	0.0279	2.51351
890	small	negative	0.0322	1.98218
891	small	negative	0.032	1.72043
892	small	negative	0.0328	1.52558
893	small	negative	0.0555	2.0274
894	small	negative	0.00566	2.11589
895	small	negative	0.0284	1.03744
896	small	negative	0.0181	2.41086
897	small	negative	0.0214	1.92793
898	small	negative	0.034	1.48256
899	small	negative	0.00386	1.44299
900	small	negative	0.0346	1.6093
901	small	negative	0.0301	1.61828
902	small	negative	0.0334	2.05605
903	small	negative	0.0163	1.82706
904	small	negative	0.0107	1.19936
905	small	negative	0.0121	1.35629
906	small	negative	0.0635	1.69108
907	small	negative	0.0229	3.0502
908	small	negative	0.0326	2.00681
909	small	negative	0.0163	1.82706
910	small	negative	0.0242	1.48972
911	small	negative	0.0374	1.63081
912	small	negative	0.005445	2.03551
913	small	negative	0.00185	0.883299
914	small	negative	0.0205	0.748858
915	small	negative	0.023	1.81716
916	small	negative	0.00352	1.68066
917	small	negative	0.0322	1.73118
918	small	negative	0.0138	1.83811
919	small	negative	0.0442	2.37634
920	small	negative	0.00512	1.91402
921	small	negative	0.0237	0.865753
922	small	negative	0.015	1.99795
923	small	negative	0.035	1.52616
924	small	negative	0.0241	1.90406
925	small	negative	0.0197	1.55643
926	small	negative	0.0224	2.98361
927	small	negative	0.0587	2.14429
928	small	negative	0.0276	2.18059
929	small	negative	0.00674	2.51963
930	small	negative	0.0194	2.58402
931	small	negative	0.0198	0.723288
932	small	negative	0.0292	1.06667
933	small	negative	0.0199	0.726941
934	small	negative	0.028	1.50538
935	small	negative	0.0546	1.99452
936	small	negative	0.0154	1.72618
937	small	negative	0.0324	1.18356
938	small	negative	0.0406	1.48311
939	small	negative	0.0329	1.43459
940	small	negative	0.0331	1.44331
941	small	negative	0.0192	0.70137
942	small	negative	0.0273	0.727031
943	small	negative	0.0244	0.891324
944	small	negative	0.00595	2.2243
945	small	negative	0.033	1.43895
946	small	negative	0.0315	1.15068
947	large	positive	0.0542	7.21926
948	large	positive	0.166	11.4033
949	large	positive	0.04825	6.42674
950	large	positive	0.07985	5.32333
951	large	positive	0.06525	7.31385
952	large	positive	0.04218	5.61824
953	large	positive	0.0492	6.55328
954	large	positive	0.05955	3.20161
955	large	positive	0.342733	12.5199
956	large	positive	0.04545	6.05379
957	large	positive	0.0551	3.39187
958	large	positive	0.37	13.516
959	large	positive	0.091	4.89247
960	large	positive	0.0538	2.36138
961	large	positive	0.07025	3.08339
962	large	positive	0.0757	6.81982
963	large	positive	0.138	8.49508
964	large	negative	0.0273	1.19041
965	large	negative	0.00923	1.22941
966	large	negative	0.0222	0.968023
967	large	negative	0.0378	2.03226
968	large	negative	0.0212	2.60326
969	large	negative	0.0391	3.08916
970	large	negative	0.0436	5.80738
971	large	negative	0.00954	1.17147
972	large	negative	0.01145	4.28037
973	large	negative	0.04635	6.17367
974	large	negative	0.06385	2.80249
975	large	negative	0.0335	4.46209
976	large	negative	0.0105	1.17694
977	large	negative	0.0529333	1.93364
978	large	negative	0.0137	5.1215
979	large	negative	0.02905	3.86936
980	large	negative	0.0963333	3.00197
981	large	negative	0.00346	1.65201
982	large	negative	0.0289	3.84939
983	large	negative	0.03425	1.8414
984	large	negative	0.04305	1.87718
985	large	negative	0.02265	2.49724
986	large	negative	0.02965	3.32346
987	large	negative	0.02105	2.80379
988	large	negative	0.03795	1.66569
989	large	negative	0.0411	5.47439
990	large	negative	0.0789	2.88219
991	large	negative	0.00814	1.08422
992	large	negative	0.08765	2.33422
993	large	negative	0.0278	2.19639
994	large	negative	0.0526	2.82796
995	large	negative	0.03685	2.9114
996	large	negative	0.0409	2.72667
997	large	negative	0.0275	1.00457
998	large	negative	0.02415	2.96551
999	large	negative	0.04855	2.61022
1000	large	negative	0.0366	1.60644
1001	large	negative	0.00197	0.940594
1002	large	negative	0.0466	2.03198
1003	large	negative	0.00869	1.15748
1004	large	negative	0.077	2.36196
1005	large	negative	0.00941	1.1555
1006	large	negative	0.0663	2.06606
1007	large	negative	0.0302	3.32966
1008	large	negative	0.0351	4.6752
1009	large	negative	0.0433833	4.78317
1010	large	negative	0.0465	2.02762
1011	large	negative	0.0115	1.53176
1012	large	negative	0.0327	4.35553

## Sheet: Figure 5
	Tottal	TP	FP	FN	TN
Low dose group	287	8	6	1	272
Middle dose group	236	11	7	1	217
High dose group	489	14	45	4	426

## Sheet: Figure 6
LNs per neck	Sensitivity	Specificity
1	0.25641	0.98152
2	0.538462	0.964066
3	0.666667	0.940452
4	0.74359	0.914784
5	0.820513	0.889117
6	0.820513	0.86037
7	0.871795	0.833676
8	0.923077	0.806982
9	0.923077	0.778234
10	0.948718	0.750513
11	0.948718	0.721766
12	0.974359	0.694045
13	0.974359	0.667351
14	0.974359	0.640657
15	0.974359	0.613963
16	0.974359	0.588296
17	0.974359	0.562628
18	0.974359	0.536961
19	0.974359	0.511294
20	0.974359	0.485626
21	0.974359	0.460986
22	0.974359	0.436345
23	0.974359	0.413758
24	0.974359	0.392197
25	0.974359	0.371663
26	0.974359	0.351129
27	0.974359	0.331622
28	0.974359	0.312115
29	0.974359	0.292608
30	0.974359	0.276181
31	0.974359	0.259754
32	0.974359	0.243326
33	1	0.227926
34	1	0.211499
35	1	0.197125
36	1	0.182752
37	1	0.169405
38	1	0.158111
39	1	0.147844
40	1	0.137577
41	1	0.128337
42	1	0.119097
43	1	0.109856
44	1	0.100616
45	1	0.0913758
46	1	0.0831622
47	1	0.0759754
48	1	0.0698152
49	1	0.063655
50	1	0.0574949
51	1	0.0513347
52	1	0.0462012
53	1	0.0410678
54	1	0.036961
55	1	0.0328542
56	1	0.0287474
57	1	0.0246407
58	1	0.0225873
59	1	0.0205339
60	1	0.0184805
61	1	0.0164271
62	1	0.0143737
63	1	0.0123203
64	1	0.0102669
65	1	0.00821355
66	1	0.00616016
67	1	0.00513347
68	1	0.00410678
69	1	0.00308008
70	1	0.00205339
71	1	0.00102669
72	1	0
